# Supplementary material for: Adjustment of the Arabidopsis circadian oscillator by sugar signalling dictates the regulation of starch metabolism
Source: Sci Rep. 2017 Aug 16;7:8305. doi: 10.1038/s41598-017-08325-y (PMC5559614; doi:10.1038/s41598-017-08325-y)
Supplement: Supplementary file 2 — Supplementary Datasets 1–6 [file 41598_2017_8325_MOESM2_ESM.xls]

## Sheet: Title page
Adjustment of the Arabidopsis circadian oscillator by sugar signalling dictates the regulation of starch metabolism
Motohide Seki1, Takayuki Ohara1,2, Timothy J. Hearn3, Alexander Frank3, Viviane C. H. da Silva4, Camila Caldana4,5, Alex A. R. Webb3, Akiko Satake1*
1 Department of Biology, Faculty of Science, Kyushu University, 744 Motooka, Nishi-ku, Fukuoka 819-0395 Japan
2 Graduate School of Environmental Science, Hokkaido University, N10W5 Sapporo 060-0810 Japan
3 Department of Plant Sciences, University of Cambridge, Cambridge CB2 3EA, United Kingdom
4 Brazilian Bioethanol Science and Technology Laboratory (CTBE), Rua Giuseppe Máximo Scolfaro 10.000 CEP 13083-100 Campinas, São Paulo, Brazil
5 Max Planck Partner Group at Brazilian Bioethanol Science and Technology Laboratory
* To whom correspondence should be addressed. Tel: +81 92 8024275; Fax: +81 92 8024330; E-mail: akiko.satake@kyudai.jp

## Sheet: Supplementary dataset 1
Supplementary dataset 1. Phase differences (h) plotted in Fig. 3a
Time	0	1.5	3	4.5	6	7.5	10.5	12	13.5	15	16.5	18	19.5	21	22.5
Mean phase difference	1.4693	1.01128	1.15012	0.667598	-0.366938	-0.0950112	-0.395981	-3.08067	-1.80714	-1.50192	-2.68064	-1.42084	-0.895542	-1.30862	-1.68745
Standard error of the mean	0.429549	0.466382	0.465139	0.311293	0.311293	0.476373	0.443162	0.373669	0.239887	0.275544	0.17128	0.252908	0.17128	0.252049	0.0448798

## Sheet: Supplementary dataset 2
Supplementary dataset 2. Starch concentrations (µmol C6 g-1 FW) plotted in Fig. 5a--b
Time	-24	-20	-16	-12	-8	-4	0	(contd.)	24	28	32	36	40	44	48
Col-0	2.69139	21.8519	23.3847	78.9647	72.8436	46.2201	0		0	7.35976	84.6894	13.3948	9.58532	6.83597	9.11371
	0.0813861	5.65217	35.3547	42.919	119.94	13.205	1.0432		0	21.9133	28.9518	26.0672	6.97697	13.7858	4.7706
	6.68416	16.8584	38.1807	54.7911	23.2272	38.9441	4.62991		0	18.3932	45.1369	27.5622	7.14783	8.8296	10.1455
	6.76545	16.9059	39.0053	76.0269	55.634	41.8967	0.32157		0	3.97681	55.023	19.8376	7.88095	4.56633	4.10808
	10.5738	24.9398	29.0323	32.4693	78.1424	23.5416	0.0887317		0	2.9103	25.0829	33.5661	12.6351	16.2665	1.32671
	3.17225		38.3965	56.2947	32.5994	24.0393			0	0.138685	49.107	33.4545	11.7061		4.62635
	6.11513		26.4961	34.1918	61.3656	17.6583			0	4.77545	25.7188	13.121			7.95395
	2.2921		30.2095		31.7865	30.7622			0	16.3386	59.452	30.5134			9.94628
	9.05075		15.1575							3.97459		32.8933			15.594
prr7-11	10.2041	0.466171	140.003	130.525	80.5073	11.8147	0		0	12.9452	45.6789	23.373	44.4591	21.5591	0.0511108
	0.273649	6.84867	35.6517	42.6883	57.2338	24.4508	0		0	6.03698	36.9976	21.0812	2.32291	18.0992	4.49013
	3.0987	4.10238	40.7273	117.556	68.487	11.875	0		12.026	11.185	38.2194	22.5886	30.9821	15.2853	4.07843
	10.9991	16.805	142.36	153.472	81.7359	24.8559	0		1.04795	5.17283	45.2514	24.806	39.2775	20.4293	5.33752
	9.68742	14.9489	64.9249	37.4937	55.2411	3.40389	5.41596		0	7.84835	28.7577	45.4895		22.5134
	0.716846	16.1126	30.0677	134.759	40.171	19.8925				26.0896	30.4165	31.5184		19.9176
	8.22792		59.2998	129.657	70.1404	11.2951				13.1888	37.9708	32.0976
	3.15898		17.1753	27.6014	24.935	20.8673				18.9354	50.9763	36.1709
			16.3139	116.307							34.6784	26.1808

## Sheet: Supplementary dataset 3
Supplementary dataset 3. Starch concentrations (µmol C6 g-1 FW) plotted in Fig. 5c--d
Time	-24	-20	-16	-12	-8	-4	0	(contd.)	24	28	32	36	40	44	48
Col-0	3.40184	8.71744	2.81715	10.9795	2.34389	5.244	0		1.01277	4.74414	44.2963	39.9781	73.1448	6.98469	0
	1.05449	3.59889	23.004	4.19587	0.121646	4.12819	0		7.82896	17.1355	10.1907	29.1837	42.9492	3.7583	1.08335
	3.03105	8.07052	35.7586	2.75167	3.32308	6.06888	0		9.3673	10.1192	30.9405	28.658	40.0595	36.8752	2.54374
	0.718666	7.06439	27.1173	1.37693	1.53728	1.13492	0		2.41673	20.0976	28.7126	40.9345	44.3603	37.1098	3.80873
	2.49904	8.56989	0.717998	31.1741	2.56773	4.51252	2.87904		3.31871	9.76113	52.1048	52.6545	104.243	5.13269	0
	2.06574	5.55469	31.9669	8.85471	4.30258	2.30998	0		7.95461	20.5563	12.0209	40.8024	44.2716	35.8883	0
	4.65898	9.13522	46.9481	3.42007	4.58829		0		12.6885	9.55045	30.7045	34.0073	51.1686	30.2751	0
	1.8192		40.7912	2.86925			0		5.28483	18.791	19.3392	53.017	69.8304		0
prr7-11	1.55576	5.47068	30.6288	1.37657	2.58011	3.46627	1.57921		6.21065	4.73905	25.2182	23.2719	68.8085	20.9251	0
	1.86908	4.15738	26.0481	1.77958	8.59967	3.09751	2.50112		0.599095	15.456	13.2906	46.4321	74.7171	23.9579	0
	0.690004	10.1772	24.5333	10.127	1.90809	1.18957	0		4.16722	10.4461	49.6276	27.8238	73.7699	17.9209	0.443189
	7.2379	12.4859	48.3698	8.62131	0.744376	6.347	0		1.93645	19.6664	48.8193	42.1922	93.4145	17.5032	2.70228
	4.87766	4.48844	38.6289	10.146	16.8899	4.51661	0		12.4213	3.42419	21.7927	29.9673	57.2855	15.6432	2.48162
	0.93454	3.84691	27.6383	6.67103	3.10485	1.85557	0		8.33444	12.3486	9.27555	45.9629	92.1107	6.54621	0
	0.397443	16.6229	27.9202	43.9446			0		0.45993	12.9265	31.0584	36.1431	101.115	18.9271	0
	7.75773	20.3464	48.6099	27.7121			0		0.45993	29.7102	33.3993	49.8046	92.2378		0
			16.3139	116.307							34.6784	26.1808

## Sheet: Supplementary dataset 4
Supplementary dataset 4. Starch concentrations (µmol C6 g-1 FW) plotted in Fig. S7
Time	1	4	8	12	16	20	24
Col-0	2.37634	14.0235	25.3293	28.9549	15.1119	2.53633	1.64993
	9.83059	2.05714	5.25753	19.6779	9.33501	6.02469	2.4137
	5.3	8.78574	20.8228	14.2427	18.7055	4.19719	1.58681
	4.9	8.79	8.79	26.7173	11.3706	10.3553
			8.79881	20
			19.8182	10.2215
				14.8288
				27.68
prr7-11	14.8143	26.8871	44.8809	23.4899	10.7916	8.65987	2.31445
	10.8493	23.1557	37.7428	21.3544	10.0271	5.75717	1.86274
	4.83698	13.1521	34.4751	20.0744	10.0111	3.97999	1.18584
	2.81361	11.8704	33.9493	19.9654	8.56528	1.91879	0.886185
	2.81064		25.9		5.57026	1.51382	0.792294
	0.754237		18.9596		5.00527	0.914808
	0.306504					0.885292
						0.281186

## Sheet: Supplementary dataset 5
Supplementary dataset 5. The experimental data plotted in Fig. S9a--b
Time	-24	-20	-16	-12	-8	-4	0	(contd.)	24	28	32	36	40	44	48
Col-0	0.0063003	21.4681	44.4429	26.9065	42.5198	14.6228	2.54509		5.07357	9.12035	50.6403	17.9055	23.432	9.7312	1.66296
	6.96977	18.8095	42.4697	45.1004	46.6662	14.6736			3.48557	18.4241	30.8795	18.6839	11.6609	5.82305	4.18205
	6.82711	19.4445	19.7013	42.6549	43.9545	23.0893			3.13848	32.7651	32.9875	26.5179	9.65557	3.25813	1.04269
prr7-11	6.17867	30.7156	40.0284	48.1023	42.4445	15.9472	1.9563		8.77347	29.4563	44.3134	42.7123	5.52455	3.26913	5.02971
	6.327	19.0088	54.3157	58.3113	37.6143	24.298	1.04718		8.32084	24.5055	45.9433	20.6581	32.9632	3.20005	0.550041
	5.42982	14.4248	56.6301	60.6908	43.4531	25.9021	2.04338		6.99746	25.6344	48.7213	30.0501	15.3328	2.58706

## Sheet: Supplementary dataset 6
Supplementary dataset 6. The experimental data plotted in Fig. S9c--d
Time	-24	-20	-16	-12	-8	-4	0	(contd.)	24	28	32	36	40	44	48
Col-0	7.32712	16.1599	64.5683	62.8624	12.7396	4.72973			7.90096	3.16047	17.0232	12.4596	24.4693	29.704	3.33996
	3.08049	33.5193	40.3833	19.3317	37.4987	3.60786			3.12375	1.7808	12.089	28.2905	30.2735	7.24847	6.20235
	0.960921	42.6552	55.2977	34.3948	19.4684	9.12892			4.48781	7.12908	14.6012	3.64328	37.2467	25.8236	3.38142
	5.90159	38.4903	58.274	38.8405	35.126	0.9396			4.27247	0.211409		8.7987	49.2872	28.0941	3.36672
		23.0064	40.5245		25.2698	2.63194			8.48321	0		16.1214	45.5575	8.5172	5.84379
prr7-11	4.48348	22.953	51.361	29.1216	18.9931	3.31777			2.81254	2.49366	16.9151	26.1495	74.2071	16.4567	3.42213
	8.15849	35.6816	82.0655	25.2803	35.7474	8.3121			2.30906	9.08767	15.8927	48.9915	45.7896	3.13006	3.12319
	2.89697	25.9316	33.7508	74.8317	17.1636	3.53131			3.96903	1.53841	30.037	1.34366	45.9412	9.43926	12.5799
		23.4117	35.3287		25.7545	5.46583				30.2135		26.1386	62.0348	39.7519	7.31176
			30.1408		18.6843	2.02749							69.0889		12.4997
